# Supplementary material for: Effect of Platinum Content on Properties of CNT-Supported Pt–Mo Catalyst for Ethanol Electrooxidation Reaction
Source: Nanomaterials (Basel). 2026 Apr 30;16(9):552. doi: 10.3390/nano16090552 (PMC13164801; doi:10.3390/nano16090552)
Supplement: Supplementary file 1 [file nanomaterials-16-00552-s001.zip]

Archive with 1 entries (1 files):
- nanomaterials-4281596-supplementary.pdf
